# Supplementary material for: Plasmodium myosin A drives parasite invasion by an atypical force generating mechanism
Source: Nat Commun. 2019 Jul 23;10:3286. doi: 10.1038/s41467-019-11120-0 (PMC6650474; doi:10.1038/s41467-019-11120-0)
Supplement: Supplementary file 11 — Source Data [file 41467_2019_11120_MOESM11_ESM.xlsx]

## Sheet: Figure 1b
	Fig 1B	Means of 3 biological replicates (each 3 technical replicates) used for bar chart
		Parasitaemia	Expt1	Expt2	Expt3
	WT	-	4.68333	6.54667	5.36333
		heparin	0.173333	0.493333	na
		CytoD	0.346667	0.66	0.433333
	B9	-	4.72	6.65	7.37667
		Rap	0.536667	0.59	0.38
	H6	-	6.44	6.43667	6.99333
		Rap	0.786667	1.01667	0.6
		Relative parasitaemia	%Expt1	%Expt2	%Expt3		mean		sd	t.test to -
	WT	-	100	100	100		100		na	#DIV/0!
		heparin	3.70107	7.53564	na		5.61835		1.91729	0.0129306
		CytoD	7.40214	10.0815	8.07955		8.52105		1.13751	7.73015e-05
	B9	-	100	100	100		100		na	1
		Rap	11.3701	8.87218	5.15138		8.46454		2.55508	0.000389354
	H6	-	100	100	100		100		na	1
		Rap	12.2153	15.7949	8.5796		12.1966		2.94567	0.000562277

## Sheet: Figure 1e
	Fig 1E	anti-FLAG (with loading control)					anti-GFP (with loading control)

## Sheet: Figure 5b
Figure 5b
∆N			K764E			S19A			WT PfMyoA
Speed (µm/s)	Probability		Speed (µm/s)	Probability		Speed (µm/s)	Probability		Speed (µm/s)	Probability
0.128	0.01		0.681859	0.004		0.586	0.002		1.04915	0.005
0.146	0.02		0.801139	0.004		0.749	0.003		1.39397	0.004
0.164	0.046		0.920418	0.007		0.913	0.003		1.7388	0.006
0.182	0.088		1.0397	0.01		1.076	0.005		2.08362	0.011
0.2	0.138		1.15898	0.014		1.239	0.008		2.42844	0.023
0.218	0.188		1.27826	0.035		1.402	0.024		2.77327	0.045
0.236	0.192		1.39754	0.067		1.565	0.053		3.11809	0.088
0.254	0.154		1.51682	0.105		1.728	0.096		3.46291	0.155
0.272	0.079		1.6361	0.176		1.891	0.181		3.80774	0.246
0.29	0.047		1.75538	0.212		2.054	0.224		4.15256	0.211
0.308	0.021		1.87466	0.178		2.217	0.201		4.49738	0.112
0.326	0.008		1.99394	0.115		2.38	0.117		4.84221	0.049
0.344	0.003		2.11321	0.042		2.543	0.048		5.18703	0.02
0.362	0.002		2.2325	0.014		2.706	0.018		5.53185	0.01
0.38	0		2.35177	0.004		2.869	0.006		5.87668	0.005
0.398	0		2.47105	0.003		3.032	0.004		6.2215	0.002
0.416	0		2.59033	0.002		3.196	0.003		6.56632	0.001
0.434	0		2.70961	0		3.359	0.001		6.91115	0.001
0.452	0		2.82889	0.001		3.522	0		7.25597	0.001

## Sheet: Figure 5c
Figure 5c
∆N			K764E			S19A			WT PfMyoA
Actin (µM)	Rate (s-1)		Actin (µM)	Rate (s-1)		Actin (µM)	Rate (s-1)		Actin (µM)	Rate (s-1)
0.4	0.711395		1.5	3.04545		2	9.92207		2	5.86965
1.5	1.09612		2	5.67393		3	15.0352		3	13.6347
1.75	1.60531		3	8.40493		4	15.8182		6	21.1885
1.9	1.4708		3	10.7905		5	28.6695		6	23.3488
2.5	2.13598		4	11.415		6.5	25.9118		9	29.6349
3	2.73002		6	15.651		7.25	28.685		10	34.3533
4	3.28199		6	15.0305		8	37.4232		12	37.5052
5	3.57104		8	23.0256		10	41.9149		12	43.4977
6	4.75674		10	23.1333		11	38.1125		15	44.2962
8	4.49577		10	21.9999		12	52.1464		17	53.2027
9.5	4.73208		12	29.5494		16	57.0778		18	46.5701
11	6.14293		15	31.3319		16	47.8717		20	54.8523
14	5.56604		15	29.417		18	51.1491		22	51.1793
16	6.23082		18	39.4318		20	60.4755		24	63.455
18	6.84603		22	41.1771		22.5	53.1305		27	58.1086
22	6.53658		26	45.6939		25	58.3755		30	73.1201
25	6.87084		31	43.0231		27	57.7525		33	62.8254
27	8.1021		31	40.3104		29.5	56.197		33	74.3276
32	6.98415		36	50.7819		32	64.2035		39	79.265
35.5	7.44011		42	53.8036		36	61.182		43	81.1138
39	8.56249		48	54.9159		39	61.1125		46	85.8409
46	8.27577		55	56.7357		42	53.1431		54	93.6766
48	7.6974		62	56.8728		46	65.0529		55	87.7906
51	8.72263		70	56.2895		50	65.8054		60	102.982
56.5	7.22983		80	57.8757		54	64.345		65	95.1208
61	7.72313		85	57.6896		58	55.2941		71	97.7875
65	8.58		100	59.6065		62	65.336		71	93.9129
72	7.80032					65	67.7711		77	100.375
80	8.42737					68	61.3219		80	116.525
85	7.96434					70	65.8315		87.5	103.26
						74	68.2271		90	103.602
						78	65.0293		97.5	107.489
						87	62.2201		105	101.697
						90	68.2586		110	107.456
									115	104.862
									125	100.99
									132	110.813

## Sheet: Figure 5d
Figure 5d
Construct	ADP release rate (s-1)
WT	285.9
	320.4
	384.4
	333.2
	347.8
S19A	111.5
	107.7
	128.2
K764E	95.2
	112.3
	103
∆N	9.26
	10.9
	10.8

## Sheet: Figure 5e
Figure 5e
∆N				K764E				S19A				WT PfMyoA
Utrophin (nM)	Time mobile (%)	error		Utrophin (nM)	Time mobile (%)	error		Utrophin (nM)	Time mobile (%)	error		Utrophin (nM)	Time mobile (%)	error
0	67.8	3.95		0	65	0.432		0	60.8	0.31		0	72.3	1.73
0	65.5	0.414		0	70.3	0.766		0	65.2	0.418		0	76.3	0.512
0	64.3	2.47		0	74.1	0.508		0	69.9	0.205		0	73	1.39
3	61.7	2.58		0.6	58.1	0.949		0	75.8	0.692		0	74.1	0.649
3.5	57.8	2.85		0.9	71	0.613		1.25	55.2	2.64		0	72.9	0.537
4	53.8	5.9		1	64.4	0.496		1.5	52.6	1.73		0.8	62.3	1.27
5	56.1	4.49		1.3	47	2.82		1.75	38.9	3.47		0.8	60.3	2.26
6.5	53.1	4.14		1.5	55.1	1.58		2.5	47.7	2.38		0.8	52.3	3.75
8	47.2	3.73		2.1	56.5	2.76		3	32.2	1.15		0.8	57.4	3.4
9	37.2	6.25		2.6	35	4.11		3	45.2	2.99		1.4	51.9	0.744
10.5	45.9	6.55		3	46.7	2.33		4.5	25.3	3.89		2.1	42.3	2.93
12	34.6	3.57		3.75	33.1	1.76		5	28.5	2.36		2.1	41.1	2.49
				4.5	36.5	2.11		6	25.6	2.59		2.1	32	1.09
				5	37.3	4.2		6	25.8	1.75		2.1	28.4	1.66
				6	30.3	2.63		7	29.4	3.38		2.8	31.8	2.74
				7	32.6	0.813		7.5	30.5	1.84		3.4	19.8	3.08
				7.5	30.5	4.66		8	17.5	1.92		3.4	13.6	0.953
				10	17.8	1.57		9	18	1.5		3.4	23.6	1.51
				11	14.8	0.675		10	9.81	0.612		4	23.4	0.915
								10.5	13.2	0.472		5	18.3	1.2
								11	8.79	2.5		5	29.4	1.25
								12	12.3	0.848		5	21.2	1.81
												5	26.5	1.57
												6	8.44	1.01
												7	23	0.292
												7	12.7	1.36
												7	9.2	0.542
												7	13.3	0.403
												8	11.4	1.43
												9	7.45	0.125
												9	9.37	0.881
												9	8.47	1.39
												9	13.9	1.08
												10	7.37	0.667
												12	11.4	1.49
												12	8.36	0.808
												12	14	0.256

## Sheet: Supp Figure 7a
Supplementary Figure 7a
∆N
Speed (µm/s)	Probability
0.128	0.01
0.146	0.02
0.164	0.046
0.182	0.088
0.2	0.138
0.218	0.188
0.236	0.192
0.254	0.154
0.272	0.079
0.29	0.047
0.308	0.021
0.326	0.008
0.344	0.003
0.362	0.002
0.38	0
0.398	0
0.416	0
0.434	0
0.452	0

## Sheet: Supp Figure 7b
Supplementary Figure 7b
∆N
Actin (µM)	Rate (s-1)
0.4	0.711395
1.5	1.09612
1.75	1.60531
1.9	1.4708
2.5	2.13598
3	2.73002
4	3.28199
5	3.57104
6	4.75674
8	4.49577
9.5	4.73208
11	6.14293
14	5.56604
16	6.23082
18	6.84603
22	6.53658
25	6.87084
27	8.1021
32	6.98415
35.5	7.44011
39	8.56249
46	8.27577
48	7.6974
51	8.72263
56.5	7.22983
61	7.72313
65	8.58
72	7.80032
80	8.42737
85	7.96434

## Sheet: Supp Figure 7c
Supplementary Figure 7c
ADP release rates for ∆N (s-1)
9.26
10.9
10.8

## Sheet: Supp Figure 7d
Supplementary Figure 7d
∆N				K764E				S19A				WT PfMyoA
Utrophin (nM)	Time mobile (%)	error		Utrophin (nM)	Time mobile (%)	error		Utrophin (nM)	Time mobile (%)	error		Utrophin (nM)	Time mobile (%)	error
0	67.8	3.95		0	65	0.432		0	60.8	0.31		0	72.3	1.73
0	65.5	0.414		0	70.3	0.766		0	65.2	0.418		0	76.3	0.512
0	64.3	2.47		0	74.1	0.508		0	69.9	0.205		0	73	1.39
3	61.7	2.58		0.6	58.1	0.949		0	75.8	0.692		0	74.1	0.649
3.5	57.8	2.85		0.9	71	0.613		1.25	55.2	2.64		0	72.9	0.537
4	53.8	5.9		1	64.4	0.496		1.5	52.6	1.73		0.8	62.3	1.27
5	56.1	4.49		1.3	47	2.82		1.75	38.9	3.47		0.8	60.3	2.26
6.5	53.1	4.14		1.5	55.1	1.58		2.5	47.7	2.38		0.8	52.3	3.75
8	47.2	3.73		2.1	56.5	2.76		3	32.2	1.15		0.8	57.4	3.4
9	37.2	6.25		2.6	35	4.11		3	45.2	2.99		1.4	51.9	0.744
10.5	45.9	6.55		3	46.7	2.33		4.5	25.3	3.89		2.1	42.3	2.93
12	34.6	3.57		3.75	33.1	1.76		5	28.5	2.36		2.1	41.1	2.49
14	46.1	5.67		4.5	36.5	2.11		6	25.6	2.59		2.1	32	1.09
16	32.6	3.66		5	37.3	4.2		6	25.8	1.75		2.1	28.4	1.66
19	32.5	1.25		6	30.3	2.63		7	29.4	3.38		2.8	31.8	2.74
20	38.1	6.25		7	32.6	0.813		7.5	30.5	1.84		3.4	19.8	3.08
22.5	26.1	8.31		7.5	30.5	4.66		8	17.5	1.92		3.4	13.6	0.953
26	21.3	5.04		10	17.8	1.57		9	18	1.5		3.4	23.6	1.51
30	19.2	4.87		11	14.8	0.675		10	9.81	0.612		4	23.4	0.915
35	18.1	5.28		13	10.2	1.29		10.5	13.2	0.472		5	18.3	1.2
40	20.3	4.55		15	19.3	1.59		11	8.79	2.5		5	29.4	1.25
45	9.77	2.54		19	7.64	0.948		12	12.3	0.848		5	21.2	1.81
50	18.6	2.17		20	9.75	1.08		14	12.7	1.22		5	26.5	1.57
60	16.6	1.31		24	7.06	1.31		15	6.9	0.258		6	8.44	1.01
67.5	9.15	2.02		28	6.9	0.608		16	10.6	1.54		7	23	0.292
75	9.13	3.43						17	7.34	1.18		7	12.7	1.36
80	12.6	1.98						18	11.3	0.344		7	9.2	0.542
90	10.7	2.7						20	10.5	1.84		7	13.3	0.403
95	6.41	2.95						21	11	2.92		8	11.4	1.43
100	3.89	0.748						22.5	12.4	0.755		9	7.45	0.125
								24	10.5	1.68		9	9.37	0.881
								25	8.77	0.615		9	8.47	1.39
								26	6.2	1.53		9	13.9	1.08
								27.5	9.19	0.574		10	7.37	0.667
								30	11.1	0.759		12	11.4	1.49
								32.5	6.51	0.814		12	8.36	0.808
								35	10.1	1.32		12	14	0.256
								40	10.1	0.9		14	5.99	0.885
												15.5	6.62	0.0992
												15.5	9.77	0.762
												15.5	7.06	0.86
												15.5	9.35	1.04
												17	5.68	0.396
												18.5	9.96	0.204
												18.5	10.9	0.662
												18.5	7.01	1.01
												20	4.93	1
												22.5	7.39	1.15

[truncated: 1 more sheets: Supp Figure 7e]
